# Supplementary material for: Mechanistic characterization of waterborne selenite uptake in the water flea, Daphnia magna, indicates water chemistry affects toxicity in coal mine-impacted waters
Source: Conserv Physiol. 2024 Jan 27;12(1):coad108. doi: 10.1093/conphys/coad108 (PMC10823350; doi:10.1093/conphys/coad108)
Supplement: Web_Material_coad108 [file web_material_coad108.zip]

Archive with 1 entries (1 files):
- Supplemental Material_Daphnia_111423.pdf
